# Supplementary material for: Prevalence of Trypanosoma cruzi Infection in Pregnant Women and Risk of Vertical Transmission in Newborns in Chiapas, Mexico
Source: Trop Med Infect Dis. 2024 Nov 1;9(11):261. doi: 10.3390/tropicalmed9110261 (PMC11598654; doi:10.3390/tropicalmed9110261)
Supplement: Supplementary file 1 [file tropicalmed-09-00261-s001.zip]

Archive with 1 entries (1 files):
- tropicalmed-3246404-supplementary.pdf
